# Supplementary material for: Isopods infesting Atlantic bonefish (Albula vulpes) host novel viruses, including reoviruses related to global pathogens, and opportunistically feed on humans
Source: Parasitology. 2024 Nov 20;151(12):1386–96. doi: 10.1017/S003118202400146X (PMC11894014; doi:10.1017/S003118202400146X)
Supplement: Goldberg et al. supplementary material 1 — Goldberg et al. supplementary material [file S003118202400146Xsup001.xlsx]

## Sheet: Sheet1
Table S1: Coding-complete sequences used in phylogenetic analyses of aquareoviruses
Virus	Abbreviation	Species	Strain	Host	Country	Year	Accession (RDRP)	Accession (OCP)
American grass carp reovirus	AGCRV	Aquareovirus G	PB01-155	Ctenopharyngodon idellus (grass carp)	USA	1986	NC_010585.1	NC_010593.1
Atlantic halibut reovirus	AHRV	unclassified	AHRV241013	Hippoglossus hippoglossus (Atlantic halibut)	Norway	2013	MH108636.1	MH108645.1
Atlantic salmon reovirus	AtSRV	Aquareovirus A	TS	Salmo salar (Atlantic salmon)	Australia	1990	EF434978.1	EF434979.1
Chum salmon reovirus	CSRV	Aquareovirus A	CS	Oncorhynchus keta (chum salmon)	Japan	1980	NC_007583.1	NC_007590.1
Etheostoma fonticola aquareovirus	EfRV	Aquareovirus A	San Marcos 2003	Etheostoma fonticola (fountain darter)	USA	2003	NC_030412.1	NC_030410.1
Fall Chinook aquareovirus	FCRV	Aquareovirus B	GSH1	Oncorhynchus tshawytscha (Chinook salmon)	USA	2014	NC_034169.1	KX891225.1
Golden shiner reovirus	GSRV	Aquareovirus C	ATCC VR-957	Notemigonus crysoleucas (golden shiner)	USA	1977	NC_005167.1	NC_005175.1
Grass carp aquareovirus	GCARV	unclassified	GD108	Ctenopharyngodon idellus (grass carp)	China	1990	HQ231199.1	HQ231203.1
Grass carp hemorrhagic virus	GCHV	Aquareovirus C	unspecified	Ctenopharyngodon idellus (grass carp)	China	<2000	AF284502.1	AF236688.1
Grass carp reovirus	GCRV	Aquareovirus C	GZ1208	Ctenopharyngodon idellus (grass carp)	China	2012	KU240075.1	KU240083.1
Hirame aquareovirus	HAqRV	unclassified	EH1401	Paralichthys olivaceus (olive flounder)	Japan	2014	LC556344.1	LC556353.1
Hubei grass carp disease reovirus	HGDRV	unclassified	104	Ctenopharyngodon idellus (grass carp)	China	2009	JN967630.1	JN967638.1
Marbled eel reovirus	MERV	unclassified	MERV-1	Anguilla marmorata (marbled eel)	Taiwan	2012	MH352439.1	MH352447.1
Micropterus salmoides reovirus	MsRV	Aquareovirus A	1001	Micropterus salmoides (largemouth bass)	China	2010	KJ740726.1	KJ740734.1
Scophthalmus maximus reovirus	SMRV	Aquareovirus A	SMReV	Scophthalmus maximus (turbot)	China	2007	NC_038634.1	NC_038642.1
Striped bass reovirus	SBRV	Aquareovirus A	SBR	Morone saxatilis (striped bass)	USA	1987	n/a	AF450322.1
Threadfin reovirus	TFRV	Aquareovirus A	TFV	Eleutheronema tetradactylus (fourfinger threadfin)	Singapore	1998	n/a	AY236219.2
Wenling minipizza batfish reovirus 1	WMBRV-1	unclassified	DHJQYS14691	Halieutaea stellata (batfish)	China	<2018	MG600114.1	n/a
Xkarip virus 1	XKRV-1	unclassified	SP13	Isopod (xkarip) on Albula vulpes (bonefish)	Belize	2019	PP816303.1	PP816307.1
Piscine orthoreovirus (outroup)	PRV	Piscine orthoreovirus	CGA280-05	Salmo salar (Atlantic salmon)	Chile	2011	NC_036477.1	YP_009445961.1
