# Supplementary material for: Isopods infesting Atlantic bonefish (Albula vulpes) host novel viruses, including reoviruses related to global pathogens, and opportunistically feed on humans
Source: Parasitology. 2024 Nov 20;151(12):1386–96. doi: 10.1017/S003118202400146X (PMC11894014; doi:10.1017/S003118202400146X)
Supplement: Goldberg et al. supplementary material 2 — Goldberg et al. supplementary material [file S003118202400146Xsup002.xlsx]

## Sheet: Table S2
Table S2. Blood meal analysis of isopods
Isopod ID	Closest match, Accession	Consensus length (nt)	Nucleotide identity (%)
XKRSP05	Human (Homo sapiens), NC_012920	10753	99.66
XKRSP08	Bonefish (Albula vulpes), NC_082992	6044	99.72
XKRSP09	None identified	-	-
XKRSP11	Mangrove rivulus (Kryptolebias marmoratus); NC_003290	1056	89.6
XKRSP13	Bonefish (Albula vulpes), NC_082992	8396	99.69
XKRSP16	None identified	-	-
XKRSP18	None identified	-	-
XKRSP19	Bonefish (Albula vulpes), NC_082992	6756	99.82
XKRSP28	Bonefish (Albula vulpes), NC_082992	1903	99.74
XKRSP31	Bonefish (Albula vulpes), NC_082992	1894	99.84
